# Supplementary material for: Unveiling protein corona composition: predicting with resampling embedding and machine learning
Source: Regen Biomater. 2023 Dec 12;11:rbad082. doi: 10.1093/rb/rbad082 (PMC10781662; doi:10.1093/rb/rbad082)
Supplement: rbad082_Supplementary_Data [file rbad082_supplementary_data.zip]

Archive with 5 entries (5 files):
- DLS-Ag.pdf
- DLS-HA.pdf
- DLS-TiO2.pdf
- DLS-SiO2.pdf
- TEM data.xlsx
