# Supplementary material for: Unveiling protein corona composition: predicting with resampling embedding and machine learning
Source: Regen Biomater. 2023 Dec 12;11:rbad082. doi: 10.1093/rb/rbad082 (PMC10781662; doi:10.1093/rb/rbad082)
Supplement: rbad082_Supplementary_Data [file rbad082_supplementary_data.zip › TEM data.xlsx]

## Sheet: HA
HA	No.	Particle size/nm			L/D			D	No.	Particle size/nm
L	1	99.27							2	26.91
D	2	26.91			3.68896				4	23.99
L	3	148.94							6	34.85
D	4	23.99			6.20842				8	27.89
L	5	169.38							10	36.24
D	6	34.85			4.86026				12	21.74
L	7	147.42							14	32.41
D	8	27.89			5.28577				16	33.73
L	9	154.18
D	10	36.24			4.25442			Average	Std	29.72	5.34391
L	11	103.86
D	12	21.74			4.77737			L	No.	Particle size/nm
L	13	190.07							1	99.27
D	14	32.41			5.86455				3	148.94
L	15	203.39							5	169.38
D	16	33.73			6.02994				7	147.42
					Average	Std			9	154.18
	Average	152.064	36.8884		5.12121	0.892544			11	103.86
									13	190.07
									15	203.39
								Average	Std	152.064	36.8884

## Sheet: TiO2
TiO2	No.	Particle size/nm		Selected Partcles
	1	15.15		11.85
	2	20.02		11.87
	3	16.32		11.98
	4	14.12		12.45
	5	15.39		13.98
	6	14.71		14.12
	7	29.12		14.35
	8	15.63		14.71
	9	21.9		15.15
	10	16.44		15.17
	11	16.44		15.39
	1	21.91		15.63
	2	20.81		15.86
	3	13.98		16.32
	4	15.86		16.44
	5	11.87		16.44
	6	15.17		20.02
	7	11.98		20.81
	8	11.85		21.27
	9	10.04		21.9
	10	12.45		21.91
	11	21.27		Avergae	Std
	12	14.35		16.0771	3.27228
Avergae	Std	16.3817	4.36195

## Sheet: SiO2
SiO2	No.	Particle size/nm		Selected Partcles
	1	12.98		12.47
	2	17.65		12.98
	3	18.07		13.13
	4	15.47		15.37
	5	15.69		15.37
	6	13.13		15.37
	7	16.88		15.44
	8	15.37		15.47
	9	25.89		15.56
	10	17.06		15.69
	1	15.44		16
	2	17.14		16.88
	3	19.66		17.04
	4	16		17.06
	5	15.56		17.14
	6	24.3		17.65
	7	15.37		18.07
	8	17.04		19.66
	9	11.78		Avergae	Std
	10	9.99		15.9083	1.82183
	11	15.37
	12	12.47
Avergae	Std	16.2868	3.62134

## Sheet: Ag
Ag	No.	Particle size/nm		Selected Partcles
	1	23.74		17.31
	2	21.4		17.35
	3	20.88		17.45
	4	20.93		17.68
	5	17.35		17.69
	6	20.07		18.07
	7	30.11		18.21
	8	17.68		18.26
	9	15.91		18.61
	10	18.61		18.72
	1	18.07		18.75
	2	17.45		19.03
	3	19.24		19.18
	4	18.75		19.24
	5	19.18		19.39
	6	17.31		19.54
	7	19.39		20.07
	8	21.76		20.22
	9	24.05		20.27
	10	20.27		20.88
	11	21.57		20.93
	12	18.72		21.37
	13	18.21		21.4
	1	30.49		21.57
	2	25.62		21.76
	3	32.83		22.38
	4	16.53		23.06
	5	24.81		23.72
	6	20.22		23.74
	7	19.54		24.05
	8	31.93		24.81
	9	17.69		24.86
	10	19.03		25.62
	11	23.72		26.37
	12	22.38		26.65
	13	26.65		27.57
	14	26.37		30.11
	15	30.19		30.19
	16	23.06		30.49
	17	24.86		Avergae	Std
	18	21.37		21.7069	3.77899
	19	27.57
	20	18.26
Avergae	Std	21.9481	4.44224
